# Supplementary material for: Effect of a Second Pregnancy on the HPV Serology in Mothers Followed Up in the Finnish Family HPV Study
Source: Viruses. 2023 Oct 18;15(10):2109. doi: 10.3390/v15102109 (PMC10612095; doi:10.3390/v15102109)
Supplement: Supplementary file 1 [file viruses-15-02109-s001.zip]

Archive with 1 entries (1 files):
- viruses-2630990-Supplementary.pdf
